# Supplementary material for: Scar matrix drives Piezo1 mediated stromal inflammation leading to placenta accreta spectrum
Source: Nat Commun. 2024 Sep 27;15:8379. doi: 10.1038/s41467-024-52351-0 (PMC11436960; doi:10.1038/s41467-024-52351-0)
Supplement: Supplementary file 17 — Source Data [file 41467_2024_52351_MOESM17_ESM.xlsx]

## Sheet: Figure 1
1D										1F				1I						1J			1L
Scar-distal	Orientation	Sample 1	Sample 2	Scar-proximal	Orientation	Sample 1	Sample 2	Sample 3		Endo	Physio	Scar		Time (h)	Physio		Scar			Physio	Scar		Physio	Scar
	-89.5	5519	6986		-89.5	1860	1279	5376							Mean	SD	Mean	SD		138.802	230.615		35.7595	14.059
	-88.5	5618	7133		-88.5	1775	1417	5637		5.67	6.6	38.5		0	1	0	1	0		128.327	196.773		33.2265	14.246
	-87.5	5567	7207		-87.5	1636	1623	5955		7.25	6.4	37.8		2	1.06252	0.02297	1.15797	0.10165		185.239	229.305		39.0065	15.674
	-86.5	5469	7371		-86.5	1568	1739	6412		6.83	6.4	40.4		4	1.26895	0.00821	1.54185	0.15498		246.762	218.165		42.5595	17.017
	-85.5	5463	7580		-85.5	1435	2074	6819		6.6	6.5	41.4		6	1.6752	0.21402	2.17497	0.24225		114.695	272.223		44.8672	13.1623
	-84.5	5592	7470		-84.5	1412	2262	7092		6.28	6.4	39.3		8	2.20005	0.33264	2.86762	0.29586		188.37	268.354		43.6347	16.5877
	-83.5	5558	7339		-83.5	1401	2700	7319		6.27	6.3	41.2		10	2.72558	0.58674	3.46575	0.42019		216.727	320.953		52.0285	20.5998
	-82.5	5636	7548		-82.5	1413	3076	7934		5.48	6.6	41.2		12	3.24805	0.58552	4.15598	0.46903		106.837			49.7165	10.2765
	-81.5	5826	7605		-81.5	1320	3555	7981		5.89	6.4	41.9		14	3.56149	0.70217	4.81163	0.57672					52.9592	14.0335
	-80.5	5885	7565		-80.5	1304	3938	8526			6.4			16	4.00154	0.67718	5.56785	0.64227					59.5935	13.0772
	-79.5	5869	7376		-79.5	1279	4379	9211			6.4			18	4.54051	0.74896	6.19667	0.65752					62.6705	14.79
	-78.5	5640	7458		-78.5	1184	4961	9525			6.3			20	5.02136	0.77672	6.86892	0.57368					59.8145	18.9763
	-77.5	5548	7338		-77.5	1203	5599	9882			6.5			22	5.39335	0.94788	7.50575	0.72681					59.5127	19.6775
	-76.5	5607	7262		-76.5	1160	6414	10281			6.7			24	5.74408	0.86141	7.88584	0.88341					64.3025	19.8135
	-75.5	5561	7208		-75.5	1183	7033	10829			6.5												66.8227	19.7583
	-74.5	5367	6945		-74.5	1170	7799	10873			6.6												63.6013	19.4778
	-73.5	5380	6931		-73.5	1165	8635	11425			6.9												68.663	16.4602
	-72.5	5291	6806		-72.5	1182	9530	12152			6.6												69.3175	20.3278
	-71.5	5229	6511		-71.5	1107	10474	12286			6.5												73.389	23.5748
	-70.5	5378	6436		-70.5	1098	11387	12128			6.4												70.1718	27.1107
	-69.5	5211	6373		-69.5	1042	12463	12402			6.4												67.8683	25.6785
	-68.5	5163	6217		-68.5	1045	13198	12534			6.9												71.094	25.1642
	-67.5	5143	6049		-67.5	1018	14031	12140			6.4												74.1965	34.3145
	-66.5	5129	5955		-66.5	972	14768	12382			6.4												74.0307	20.5615
	-65.5	5293	5959		-65.5	1005	15492	12340			6.3												76.0028	21.0715
	-64.5	5212	5924		-64.5	951	16625	12273			6.3												72.777	28.3263
	-63.5	5303	5761		-63.5	969	17467	12503															70.8007	29.7585
	-62.5	5325	5767		-62.5	1008	17973	12296															75.276	27.9608
	-61.5	5143	5685		-61.5	970	18810	12311															74.6937	26.6517
	-60.5	5167	5575		-60.5	968	18935	12487															75.82	28.8618
	-59.5	4995	5264		-59.5	950	19648	12744															78.6803	29.9243
	-58.5	4842	5276		-58.5	994	20031	12205															78.7228	28.3475
	-57.5	4919	5319		-57.5	884	20199	11955															78.8715	32.7632
	-56.5	4917	5196		-56.5	883	20208	11431															80.1805	31.229
	-55.5	4877	4987		-55.5	925	20621	11091															80.6225	29.1465
	-54.5	4781	4856		-54.5	945	20001	10777															80.325	26.503
	-53.5	4770	4884		-53.5	877	19744	10285															79.339	30.8762
	-52.5	4664	4784		-52.5	885	18971	9903															78.1405	28.3263
	-51.5	4565	4765		-51.5	905	18434	9660															83.6612	29.6735
	-50.5	4705	4662		-50.5	901	17343	9618															83.6995	28.8405
	-49.5	4716	4669		-49.5	872	16408	9007															86.139	25.8655
	-48.5	4616	4512		-48.5	864	15456	8919															83.9587	32.3935
	-47.5	4689	4342		-47.5	822	14702	8421															90.389	25.2153
	-46.5	4662	4448		-46.5	917	13977	8421															89.5433	35.0838
	-45.5	4659	4255		-45.5	854	13117	8025															91.1497	32.5508
	-44.5	4597	4174		-44.5	871	12270	7825															89.6665	31.6752
	-43.5	4568	4139		-43.5	867	11549	7717															85.3995	33.6048
	-42.5	4565	3962		-42.5	976	10718	7379															92.259	32.6868
	-41.5	4562	3900		-41.5	954	9988	7138															90.3678	30.9655
	-40.5	4510	3883		-40.5	979	9166	6751															85.8033	31.6073
	-39.5	4633	3734		-39.5	1036	8621	6620															80.6183	35.87
	-38.5	4644	3712		-38.5	1014	8150	6324															82.1355	37.757
	-37.5	4674	3488		-37.5	983	7681	6143															89.0842	34.2933
	-36.5	4478	3506		-36.5	970	7283	5918															86.7255	34.5865
	-35.5	4450	3476		-35.5	1007	6835	5543															94.367	32.5168
	-34.5	4518	3509		-34.5	1039	6397	5335															90.0108	35.819
	-33.5	4310	3347		-33.5	1025	6133	4933															91.7915	32.062
	-32.5	4263	3332		-32.5	1123	5688	4661															88.4043	32.5975
	-31.5	4222	3213		-31.5	1106	5330	4514															94.435	37.2767
	-30.5	4244	3235		-30.5	1164	4923	4329															94.928	40.6725
	-29.5	4311	3245		-29.5	1166	4681	4254															93.296	38.318
	-28.5	4282	3229		-28.5	1242	4451	3921															97.5757	38.9385
	-27.5	4256	3173		-27.5	1230	3926	3908															91.222	37.587
	-26.5	4284	3300		-26.5	1244	3918	3591															97.3505	36.567
	-25.5	4261	3144		-25.5	1365	3705	3504															100.257	38.2585
	-24.5	4245	3291		-24.5	1461	3530	3463															99.3522	29.75
	-23.5	4228	3171		-23.5	1534	3235	3313															99.9133	39.1255
	-22.5	4188	3339		-22.5	1581	3060	3110															94.5965	41.1187
	-21.5	4257	3240		-21.5	1683	2903	2926															100.032	38.3775
	-20.5	4407	3084		-20.5	1877	2613	2993															97.8222	39.0022
	-19.5	4274	3112		-19.5	1847	2531	2848															100.359	33.5112
	-18.5	4339	3110		-18.5	1915	2416	2648															95.5528	35.3175
	-17.5	4269	3032		-17.5	2016	2192	2612															98.1453	39.3083
	-16.5	4088	3023		-16.5	2145	2077	2518															97.1975	37.5275
	-15.5	4239	2971		-15.5	2304	1903	2422															98.0687	45.8278
	-14.5	4238	2888		-14.5	2449	1783	2353															101.401	43.826
	-13.5	4257	3036		-13.5	2403	1607	2384															94.503	43.5072
	-12.5	4255	3138		-12.5	2650	1538	2254															101.928	39.2233
	-11.5	4329	3187		-11.5	2767	1465	2155															105.77	50.1882
	-10.5	4364	3087		-10.5	2754	1320	2130															104.159	45.3177
	-9.5	4309	3188		-9.5	2874	1260	2018															96.9425	40.5025
	-8.5	4314	3212		-8.5	3284	1158	1931															105.434	43.4648
	-7.5	4465	3096		-7.5	3488	1052	1930															107.121	44.2765
	-6.5	4467	3097		-6.5	3546	1006	1906															96.8363	38.8492
	-5.5	4469	2932		-5.5	3803	901	1916															102.693	43.4095
	-4.5	4607	3026		-4.5	4004	882	1817															102.251	42.704
	-3.5	4552	3052		-3.5	4239	890	1750															97.8732	35.547
	-2.5	4471	3007		-2.5	4597	839	1829															104.954	44.0598
	-1.5	4523	3067		-1.5	4811	765	1736															107.312	40.2092
	-0.5	4471	3013		-0.5	5113	704	1693															109.888	42.262
	0.5	4240	3065		0.5	5703	645	1520															106.781	42.6743
	1.5	4254	3010		1.5	5926	591	1557															109.093	42.857
	2.5	4167	2917		2.5	6301	583	1397															104.359	40.902
	3.5	4014	2939		3.5	6530	526	1401															106.195	45.5812
	4.5	3963	2926		4.5	7015	520	1399															105.192	47.8805
	5.5	3850	2750		5.5	7283	431	1351															103.071	48.6752
	6.5	3661	2788		6.5	7628	376	1258															108.252	51.2635
	7.5	3596	2828		7.5	7925	386	1290															102.153	46.4525
	8.5	3502	2840		8.5	8197	355	1226															110.024	49.1427
	9.5	3598	2923		9.5	8469	317	1146															109.204	48.076
	10.5	3458	2957		10.5	8708	306	1143															105.736	41.344
	11.5	3412	2804		11.5	8821	322	1146															117.466	49.4615
	12.5	3372	2740		12.5	9142	273	1104															111.983	42.7635
	13.5	3495	2713		13.5	9428	242	1139															108.91	40.4642
	14.5	3243	2731		14.5	9974	263	1081															109.765	43.0695
	15.5	3478	2940		15.5	9974	219	1060															109.786	43.2692
	16.5	3373	2706		16.5	10230	264	1005															110.64	47.498
	17.5	3272	2777		17.5	10305	247	895															110.819	47.4258
	18.5	3176	2817		18.5	10309	228	915															111.478	49.436
	19.5	3076	2760		19.5	10262	191	891															117.708	42.8485
	20.5	3018	2782		20.5	10480	215	849															110.904	44.676
	21.5	3100	2706		21.5	10472	186	835															119.272	45.135
	22.5	2924	2651		22.5	10521	199	843															105.659	45.7767
	23.5	3000	2586		23.5	10469	209	792															119.14	48.11
	24.5	2918	2624		24.5	10355	172	803															117.542	49.3638
	25.5	2861	2654		25.5	10322	186	772															110.054	50.0395
	26.5	2937	2601		26.5	10287	185	785															113.632	50.5453
	27.5	2961	2590		27.5	10338	191	780															112.383	47.5872
	28.5	2765	2671		28.5	10244	168	778															114.52	49.3935
	29.5	2828	2502		29.5	10045	173	720															117.517	50.0225
	30.5	2817	2629		30.5	10098	161	701															116.284	45.084
	31.5	2752	2481		31.5	9944	172	726															119.748	48.62
	32.5	2670	2591		32.5	9663	177	666															116.748	51.5737
	33.5	2626	2590		33.5	9855	148	651															125.915	43.826
	34.5	2642	2453		34.5	9694	174	628															122.579	54.179
	35.5	2554	2511		35.5	9638	168	637															117.359	48.8113
	36.5	2531	2600		36.5	9606	170	656															114.342	52.802
	37.5	2681	2516		37.5	9361	149	686															116.208	54.0727
	38.5	2610	2560		38.5	9099	164	651															119.909	49.7888
	39.5	2603	2500		39.5	8897	156	750															124.015	52.3982
	40.5	2601	2414		40.5	8522	171	695															117.776	50.9787
	41.5	2666	2438		41.5	8516	141	703															114.652	44.0385
	42.5	2629	2553		42.5	8392	164	716															124.555	49.8525
	43.5	2697	2608		43.5	8033	167	718															116.025	50.082
	44.5	2621	2770		44.5	7867	159	708															121.422	54.638
	45.5	2839	2771		45.5	7585	155	765															127.305	54.3278
	46.5	2851	2875		46.5	7411	147	781															128.256	49.64
	47.5	2881	2878		47.5	7230	146	734															127.334	53.516
	48.5	3091	2908		48.5	6919	160	799															133.038	56.0915
	49.5	3105	2875		49.5	7156	149	772															125.787	58.8837
	50.5	3168	2926		50.5	6783	165	816															125.987	59.483
	51.5	3171	2934		51.5	6669	168	776															121.758	47.923
	52.5	3181	2990		52.5	6514	187	842															122.077	68.1275
	53.5	3317	3015		53.5	6061	184	806															123.582	53.3885
	54.5	3221	2990		54.5	6107	198	882															122.519	62.1095
	55.5	3200	3101		55.5	5823	190	901															121.236	52.5385
	56.5	3297	3106		56.5	5540	196	913															118.877	54.1025
	57.5	3225	3091		57.5	5540	236	954															120.003	53.2355
	58.5	3369	3248		58.5	5203	206	1004															124.109	50.031
	59.5	3352	3401		59.5	5048	195	1026															121.754	47.0645
	60.5	3545	3423		60.5	4758	225	1086															122.663	54.9525
	61.5	3628	3512		61.5	4567	215	1104															128.669	54.3957
	62.5	3671	3525		62.5	4372	232	1135															125.124	56.508
	63.5	3638	3734		63.5	4254	231	1212															128.469	58.684
	64.5	3852	3748		64.5	4095	254	1238															123.467	58.0125
	65.5	3943	3861		65.5	3843	228	1317															129.213	54.9993
	66.5	3941	3959		66.5	3911	238	1294															132.451	53.346
	67.5	4064	4125		67.5	3716	235	1366															123.594	57.0988
	68.5	4052	4267		68.5	3683	299	1557															120.938	55.3392
	69.5	3915	4324		69.5	3672	292	1551															131.631	50.7025
	70.5	4013	4362		70.5	3445	293	1670															128.486	57.8595
	71.5	4086	4508		71.5	3486	347	1781															130.87	59.075
	72.5	4123	4736		72.5	3361	357	1848															128.715	52.785
	73.5	4160	4746		73.5	3199	334	1948															132.579	58.4588
	74.5	4288	4835		74.5	3170	356	2138															133.62	57.9402
	75.5	4285	5003		75.5	3022	409	2305															128.155	53.8518
	76.5	4485	5244		76.5	2975	410	2281															136.497	59.67
	77.5	4516	5280		77.5	2867	397	2461															134.593	58.3695
	78.5	4531	5551		78.5	2695	437	2606															137.284	55.5135
	79.5	4711	5510		79.5	2709	463	2697															134.95	54.5827
	80.5	4729	5630		80.5	2575	535	2912															136.616	57.1795
	81.5	4730	5826		81.5	2523	555	3155															134.33	57.7788
	82.5	4786	6010		82.5	2402	580	3333															131.189	56.5165
	83.5	4914	6204		83.5	2397	590	3557															132.472	59.908
	84.5	4835	6263		84.5	2278	609	3842															132.651	52.53
	85.5	4950	6319		85.5	2163	732	3843															135.962	59.6572
	86.5	5016	6562		86.5	2152	777	4245															128.83	59.7082
	87.5	5371	6449		87.5	1982	843	4616															130.012	57.6853
	88.5	5410	6776		88.5	1939	954	4803															133	59.5
	89.5	5295	6749		89.5	1886	1063	5108															133.169	64.1453
																							134.211	60.8387
																							138.121	64.3365
																							140.263	57.7107
																							133.956	56.4783
																							138.597	68.9945
																							131.435	60.843
																							132.664	62.1095
																							136.489	57.732
																							138.435	65.1907
																							135.732	66.0747
																							137.198	66.028
																							143.803	63.0955
																							144.479	60.7283
																							138.618	64.5108
																							138.338	67.8342
																							138.244	63.733
																							136.527	64.9527
																							137.662	67.6345
																							149.192	76.5637
																							141.44	72.6282
																							144.81	69.9507
																							144.602	65.0165
																							140.807	70.3928
																							143.603	69.8743
																							144.657	73.202
																							148.512	63.665
																							151.988	76.9463
																							145.728	70.635
																							147.866	74.2305
																							145.936	77.1843
																							140.565	72.1947
																							143.506	79.0118
																							144.73	71.0175
																							142.983	81.634
																							147.42	73.8607
																							149.987	76.2578
																							148.614	77.8345
																							147.369	80.1847
																							152.422	81.9952
																							146.761	78.3955
																							160.68	73.5293
																							141.733	75.2973
																							152.116	81.0305
																							154.39	78.0555
																							149.732	72.301
																							153.072	76.8273
																							157.739	80.6905
																							163.111	80.3165
																							156.336	78.7313
																							155.18	80.852
																							153.263	84.0777
																							150.798	83.1172
																							163.51	94.7622
																							155.193	89.828
																							161.7	86.2452
																							158.976	92.3653
																							160.357	88.825
																							168.797	89.8025
																							168.372	101.49
																							174.242	104.112
																							172.945	101.919
																							176.762	108.766
																							176.171	105.37
																							179.767	111.558
																							184.973	114.699
																							189.342	112.659
																							177.607	116.216
																							180.736	121.958
																							185.547	120.793
																							194.319	123.654
																							207.188	122.251
																							216.359	127.993
																							216.835	175.389
																							230.512	205.691
																							242.849	222.976

## Sheet: Figure 2
2A			2D			2E					2F			2H			2I
Scar-proximal	Scar-distal		Physio	Scar							Scr	NFKB1KD		Distal	Proximal		RelAnuc:RelAcyto	EVT
36	1		7.93651	87.5							2.98311	2.47973		3.50877	55.5556		0.740741	14
35	0		5.12821	77.2727							2.62021	2.35807		0	80		0.375	25
25	0		14.5455	90.9091							2.91295	2.50432		2.04082	64.2857		1.26087	0
12			8.13953	85.3659							2.66049	2.27863			35.8974		2	45
22				88.1356							3.12202	2.66973			47.8261		0.666667	27
											2.79747	2.66076			62.963		0.071429	1
											2.61485	2.18143					0.078947	0
											2.76223	2.63649					0.027778	0
											2.49196	2.74577					0.75	14
											2.30811	2.44387
												2.38974
												2.19205
												2.2228

## Sheet: Figure 3
3B			3C			3D					3E			3H						3J
Physio	Scar		Scar_3D	Physio_3D		Scar	Physio	Scar	Physio		DMSO	TNFα		Scrambled	CXCL8KO	CXCL8KO + rh IL-8	CSF3KO	CSF3KO + rh G-CSF		Control	CXCL8KD	Control	CSF3KD
30.248	54.322		176.63	85.9838		198.481	126.581	195.446	109.545		9212.44	26887.2		0.267217	0.216222	0.208158	0.14009	0.218825		2.73907	2.27905	1.37704	1.29357
20.909	51.67		191.806	79.9265		195.871	127.795	184.745	112.357		9356.95	17462.5		0.23688	0.377426	0.209543	0.157949	0.35421		2.94263	2.03377	1.42946	1.20084
44.301	54.647		162.799	95.4473		190.352	121.713	129.437	102.169		9501.56	26334.8		0.470593	0.060551	0.278566	0.191206	0.203683		2.50575	2.13676	1.47465	1.21141
21.16	37.813													0.259395	0.221646	0.23609	0.190855	0.325866		2.47729	2.4631	1.52764	1.30248
39.175	26.052													0.19596	0.177012	0.323344	0.30293	0.173527		2.47775	2.43538		1.37536
48.734	81.785													0.393809	0.221922	0.213617	0.202275	0.300464		2.67031	2.394		1.36736
25.461	78.465													0.319974	0.231469	0.253234	0.15548	0.265494		2.3178	2.31754		1.38991
23.29	62.101													0.407918	0.265916	0.274873	0.163172	0.209586		2.55039	1.97722		1.32708
20.782	51.158													0.354974	0.198088	0.168864	0.288052	0.305453		2.50968			1.35205
20.709	44.905													0.325258	0.159639	0.394612	0.314491	0.198039
23.913	26.373													0.342209	0.352343	0.272918	0.285759	0.193347
52.038	32.835													0.184559	0.182259	0.459838	0.123477	0.664381
25.05	63.468													0.537931	0.155275	0.365076	0.259785	0.382416
36.04	59.258													0.234831	0.347983	0.222151	0.112661	0.400762
22.02	42.283													0.334984	0.196627	0.265498	0.163202	0.216877
21.357	35.406													0.231213	0.202558	0.313286	0.29813	0.178811
23.248	48.493													0.252489	0.21042	0.219831	0.242154	0.199868
19.773	57.042													0.362097	0.193827	0.253724	0.241954	0.229484
20.104	50.505													0.319582	0.293559	0.21527	0.203338	0.175341
50.595	55.379													0.591211	0.082364	0.265207	0.138694	0.262275
42.012	37.457													0.25209	0.208514	0.207552	0.194243	0.56641
23.227	36.864													0.206098	0.206381	0.198464	0.132761	0.370273
20.773	44.656													0.196114	0.089971	0.234842	0.12473	0.317476
25.439	83.685													0.235175	0.151482	0.346872	0.165647	0.365641
19.209	89.034													0.229575	0.145859	0.323079	0.243804	0.281494
31.807	30.887													0.363443	0.160495	0.290341	0.097822	0.385452
30.594	69.282													0.277355	0.292884	0.221673	0.269785	0.217891
38.903	54.921													0.369162	0.329843	0.254505	0.136634	0.320935
48.889	61.317													0.409721	0.091763	0.175624	0.192357	0.309723
53.341	33.866													0.24768	0.149531	0.252098	0.071205	0.462194
23.541	30.187													0.29644	0.207934	0.270776	0.166489	0.21112
18.877	30.098													0.172533	0.165638	0.219008	0.263094	0.204061
20.842	59.449													0.394713	0.260988	0.162754	0.171456	0.361104
22.077	56.256													0.293413	0.180175	0.19214	0.333043	0.276511
23.31	30.099													0.296914	0.120558	0.269231	0.412828	0.170223
24.223	31.232													0.212452	0.130491	0.293113	0.105769	0.251822
21.766	32.78													0.210376	0.200593	0.164597	0.075938	0.191269
21.53	32.988													0.235722	0.139323	0.183513	0.242045	0.192933
20.77	97.981													0.249648	0.287402	0.250384	0.327579	0.220747
19.47	58.263													0.19297	0.29899	0.354741	0.183102	0.30829
18.788	25.809													0.219702	0.286056	0.190421	0.136729	0.257686
18.027	50.386													0.325509	0.117892	0.274799	0.270192	0.296871
32.082	47.544													0.178214	0.146969	0.24069	0.260998	0.577682
24.283	49.32													0.183166	0.289981	0.261831	0.149114	0.169469
42.079	47.146													0.290798	0.200154	0.172094	0.139473	0.206012
25.221	66.206													0.249112	0.252191	0.275598	0.13363	0.177924
45.119	30.274													0.35422	0.155504	0.164048	0.182319	0.178208
37.042	33.885													0.355654	0.19783	0.236222	0.144932	0.211842
21.318	46.303													0.392197	0.133367	0.248944	0.190754	0.189986
	53.167													0.178519	0.180452	0.242675	0.196938	0.222479
	48.205													0.325065	0.248849	0.198239	0.110713	0.24572
	65.907													0.268981	0.141879	0.371563	0.147154	0.30383
	27.596													0.192112	0.16748	0.204521	0.145594	0.185699
														0.18264	0.306022	0.461342	0.186643	0.203945
														0.185279	0.31725	0.229071	0.238729	0.207251
														0.338788	0.191233	0.149434	0.187875	0.231355
														0.208076	0.129599	0.270424	0.31866	0.32065
														0.217313	0.158935	0.179435	0.228005	0.249765
														0.288697	0.140785	0.449136	0.185109	0.2171
														0.329089	0.107221	0.389099	0.194679	0.189284
														0.263946	0.23576	0.32137	0.223857	0.18399
														0.254254	0.201705	0.385427	0.277214	0.201428
														0.256451	0.419872	0.154471	0.104594	0.191321
														0.529622	0.130014	0.251563	0.198804	0.237599
														0.201095	0.267773	0.237446	0.403196	0.22592
														0.304316	0.128871	0.588312	0.106703	0.169178
														0.279472	0.26723	0.275315	0.226384	0.321524
														0.553087	0.14365	0.245711	0.244818	0.214999
														0.178849	0.175398	0.28578	0.249688	0.323854
														0.221635	0.252357	0.190169	0.176321	0.240334
														0.27119	0.141078	0.279552	0.196491	0.25281
														0.208724	0.336585	0.243233	0.197366
														0.212406	0.366448	0.231208	0.243914
														0.396558	0.318189	0.410634	0.503348
														0.215159	0.265938	0.364147	0.154553
														0.245665	0.23076	0.199717	0.345197
														0.396298	0.190508	0.355014	0.166857
														0.219983	0.334559	0.421466	0.324436
														0.193648	0.208517	0.300674	0.228796
														0.170685	0.145961	0.223678	0.125956
														0.23107	0.281728	0.291234	0.229305
														0.285477	0.090238	0.266719	0.16111
														0.281003	0.267581	0.218327	0.263056
														0.350815	0.409757	0.214727	0.070201
														0.372398	0.120614	0.149872	0.182643
														0.331751	0.206522	0.179771	0.170706
															0.141644	0.208861	0.38228
															0.280757	0.197497
															0.254177	0.241118
															0.159098	0.212783
															0.10075	0.495952
															0.157687	0.414303
																0.297252
																0.290171
																0.344865
																0.275978
																0.308903
																0.214184
																0.371921
																0.303219
																0.316397
																0.159509

## Sheet: Figure 4
4A			4C			4E			4G			4H					4K	Dotted areas denote blot images used in this manuscript.											4L							4M									4N
RelAnuc	RelAcyto		Scr	PIEZO1KD		Scrambled	PIEZO1KD		Physio	Scar		Ca2+ events																	IL-8			G-CSF					Scrambled			PIEZO1KD					RelAnuc	RelAcyto
68.078	71.088		2.98311	2.07231		0.577587	0.294694		3.93915	5.07229		Physio	Scar																DMSO	Yoda1	GsMTx-4	DMSO	Yoda1	GsMTx-4		IL-8	9051.01	8924.7	8776.52	7707.69	7600.81	7659.11			1478.35	773.354
131.033	97.021		2.62021	2.46138		0.421672	0.542782		4.4532	3.296		0	0.666667																3903.64	6711.74	2492.31	1040.52	1204.73	537.905		G-CSF	4492.1	5313.16	5384.21	1792.11	2028.95	2605.26			1452.13	948.244
48.99	81.126		2.91295	2.64842		0.806852	0.405452		1.46832	3.89623		0	0.333333																3825.91	6855.06	2455.87	932.663	1245.91	506.769											1780.13	1083.6
196.639	131.033		2.66049	2.62673		0.423273	0.477019		1.17869	3.4661		0	1																3821.05	6376.52	2553.04	880.094	1234.63	506.769											1504.4	878.956
37.83	141.029		3.12202	2.53254		0.383833	0.272707		4.44954	2.58		0.333333	0																																1378.39	986.068
139.937	118.13		2.79747	2.7303		0.59908	0.517229		2.44474	2.57353		0	0																																1086.46	828.093
194.167	46.029		2.61485	2.74266		0.58223	0.43411		1.31907	2.08861		0	0																																1425.15	795.644
60.006	92.141		2.76223	2.25931		0.441555	0.421985		1.38461	4.42029		0	0																																1171.04	764.611
143.425	97.021		2.49196	2.47596		0.634992	0.574879		1.96471	4.61194		0	1.33333																																1065.72	874.515
208.038	78.111		2.30811	2.13315		0.428047	0.471827			4.04762		0	0																																1147.46	1012.8
30.193	163.085			2.03931		0.687357	0.458793			4.45455		0.333333	0																																1579.21	967.121
114.594	179.071			2.63016		0.644017	0.466233			3.13889		0	0																																1228.14	945.368
40.117	30.881			2.28475		0.547936	0.422132			3.47692		0.333333	0																																1056.3	846.466
48.99	66.143					0.474151	0.357228			4.13333		0	0																																1024.14	959.917
381.537	95.959					0.398282	0.458869			4.2439		0	0.333333																																1120.19	923.291
437.456	156.01					0.579619				5.96296		0	0																																1028.54	1053.55
43.071	160.007					0.466089				2.73585		0	0																																1090.71	887.006
184.567	76.097					0.737922				2.95833		0	0.333333																																1258.58	659.011
428.151	210.085					0.667182				1.87143		0	0																																1364.59	800.696
528.026	249.981					0.548194				3.41935		0	0																																931.57	692.797
34.076	172.003					0.494891				5.47619		0.333333	0																																1002.76	651.89
30.193	45.093									3.53125		0	0																																1052.93	882.837
101.384	28.006									10.125		0	0																																1391.1	724.511
141.824	33.11									3.04		0	0.333333																																767.002	1147.59
269.009	46.029									2.66667		0	0.666667																																969.287	816.486
61.11	88.999											0	1.33333																																962.736	713.237
71.898	36.038											0	0.666667																																851.983	921.21
203.477	50.159											0	0.333333																																1132.23	732.415
37.83	60.006											0	0																																1042.29	830.539
133.882	30.881											0	0																																831.956	1124.12
57.103	50.159											0	0.333333																																876.558	954.034
22.112	51.127											0	0																																820.561	915.846
70.032	62.051											0	0																																684.007	633.373
66.956	40.117											0	0																																1157.58	752.302
165.86	50.159											0.333333	0																																1106.07	1192.41
246.882	99.047											0	0																																701.262	731.206
36.038	126.886											0	0																																744.446	976.997
72.478	92.946											0	0.666667																																701.162	794.075
104.985	98.085											0.333333	0.666667																																888.087	1004.68
40.117	97.021											0	0.333333																																800.596	1329.3
222.552	58.99											0	0																																698.821	887.004
84.36	48.99											0	0																																815.795	686.04
92.47	50.159											0	0.333333																																	878.643
166.856	40.117											0	0																																	918.293
33.11	136.043											0.333333	0																																	950.157
42.16	46.029												0																																	762.539
48.99	95.005												0.333333																																	892.903
73.101	43.071												1.33333																																	768.006
39.104	77.102												0.666667																																	718.848
88.071	30.881												0.333333																																	1124.31
46.029	53.13												0.333333																																	831.579
90.101	136.043												0																																	944.078
145.731	43.071												0																																	1014.27
279.279	35.197												0																																	1013.87
121.969	40.887												0																																	611.02
90.101	66.956												0																																	609.317
147.986	85.994												1																																	609.745
85.994	34.076												0.333333																																	637.966
149.124	124.101												0.333333																																	690.981
191.282	115.1												0.666667																																	560.043
288.053	176.056												0																																	599.32
457.151	135.071												0																																	714.722
758.241	171.056												0																																	686.194
435.035	62.051												0																																	856.226
511.021	42.16												0.333333																																	648.651
204.009	75.027												1.33333																																	597.557
325.477	44.108												0
105.157	99.047												0
228.088	115.1												0.333333
214.024	39.104												0.333333
393.411	146.046												0.333333
445.967	190.064												0
165.071	133.077												0
324.58	121.074												0
139.937	168.019												0
30.881	126.116												0
165.258	327.053												0
262.857	100.038												0
202.015	254.063												0
260.008	240.013												0.333333
309.823	293.059												0
394.134	209.006												0
364.024	257.035												0
24.952	212.051												0.666667
239.235	164.015												1
371.867	28.006												0.333333
353.024	86.693												0
391.033	190.064												0
439.156	205.033												0
168.99	220.031												1
296.049	279.011												0
56.102	260.008												0
217.051	71.898												0.333333
23.883	291.995
246.36	365.046
47.082	350.023
148.013	430.018
14.093	385.002
46.029	398.016
47.082	430.018
22.112	463.038
87.271	279.011
141.714	359.025
34.076	450.035
	392.007
	480.006
	439.044
	557.005
	512.006
	508.994
	629.009
	337.987
	462.019
	613.059
	572.987
	541.035
	600.052
	678.035
	759.013
	763.025
	855.002
	88.071
	133.077
	66.143
	306.055
	365.046
	421.006
	247.094
	298.003
	155.098
	286.093
	327.053
	508.076
	529.041
	557.005
	520.005
	565.043
	586.023
	624.029
	677.01
	704.025
	729.018
	766.012
	832.019
	859.994
	681.978
	591.018
	421.006
	411.12
	785.038
	892.025
	1105.04
	1120.01
	1009.02
	814.005
	842.028
	82.023
	384.007
	440.051
	391.033
	349.027
	572.987
	595.003
	391.033
	651.016
	661.039
	794.989
	356.025
	247.094
	320.962
	214.024
	296.049
	417.026
	324.008
	336.06
	402.007
	365.992
	541.035
	561.041
	602.013
	651.016
	980.336
	671.037
	721.99
	630.032
	37.168
	37.168
	47.926
	51.127
	79.027
	66.143
	126.116
	129.955
	92.946
	105.972
	142.966
	190.064
	60.006
	37.83
	78.111
	131.033
	137.018
	170.022
	221.99
	34.076
	23.152
	27.105
	30.193
	30.881
	34.076
	24.952
	19.315
	26.221
	40.117
	64.948
	76.097
	103.054
	124.101
	138.032
	176.056
	166.852
	207.109
	73.101
	128.119
	166.037
	189.006
	190.99
	112.023
	66.956
	56.102
	64.948
	146.046
	212.051
	194.988
	132.035
	101.058
	103.054
	64.109
	57.103
	83.049
	58.99
	121.074
	172.003
	37.168
	45.093
	119.059
	64.948
	61.11
	24.952
	52.052
	61.11
	30.193
	37.83

## Sheet: Figure 5
5A			5B			5D					5E					5G			5H			5I	Dotted areas denote blot images used in this manuscript.														5J								5M			5N
Distal	Proximal		Physio	Scar		Length		Intensity			Ennergy		Density			Intracellular Ca2+ events	Energy Density		Ca2+ events																			DMSO			Blebbistatin				Sedensity	2NBDG		Glucose	Pyruvate
0	52.6316		9.63855	98.0469		Physio	Scar	Physio	Scar		Physio	Scar	Physio	Scar		1	28.8		DMSO	Blebb																	IL-8	11598.5	9083.51	9627.72	3966.68	4152	4417.7		0.000104	5.70333		16.5	4.39
6.66667	38.2979		13.5802	98.8848		1.65256	0.920713	1.6	12.4		0.633	0.59	0.11	0.196		0	4.79		1	0																	G-CSF	1040.52	932.663	880.094	741.191	609.224	570.759		4.89e-05	7.88933		2.68	3.72
2.63158	31.1111		11.9048	99.5816		1.59733	1.82019	0.93	5.89		0.146	0.635	0.171	0.13		0	13.2		0.5	0																									6.36e-05	8.68		2.69	2.93
						1.80833	0.406	1.61	6.41		1.41	1.4	0.0484	0.199		1	8.76		1	0																									0.000126	5.282		10	9.95
						0.574171	2.89126	1.16	8.89		0.602	0.215	0.403	0.202		0.5	12.5		0.5	0.5																									0.000257	7.212		6.99	8.5
						1.47077	1.218	1.12	4.29		0.504	0.871	0.479	0.682		0	1.09		1	0																									0.000429	7.00433		2.74	12.3
						0.777171	1.30208	1.1	3.5		0.745	0.78	0.207	0.132		0.5	14.3		0.5	0																									0.00015	5.10833		3.08	7.46
						0.490085	4.83717	0.795	8.44		0.258	0.87	0.808	0.331		0.5	17.9		1	0.5																									0.00016	6.49433		7.58	7.29
						0.861256	3.99034	0.667	7.82		1.43	0.446	0.0641	0.116		0.5	10.5		0.5	0																									4.52e-05	4.39033		3.82	7.73
						0.406	0.924114	1.33	7.38		0.333	0.507	0.434	0.351		0.5	9.56		0.5	0.5																									4e-05	3.748		17.9	12.5
						0.812	1.218	0.963	5.37		0.367	0.843	0.123	0.0197		1	11.6		1	0.5																									5.96e-05	3.612		10.9	6.53
						0.490085	2.54905	0.788	5.97		1.47	0.486	0.598	0.261		0.5	3.35		1	1																									3.89e-05	4.307		5.73	9.18
						0.406	0.406	1.07	10.1		0.676	0.213	0.386	0.147		1	24.1		0.5	0																									0.000429	4.963		6.12	5.42
						0.952142	0.693085	1.62	14.9		1.47	1.81	0.312	0.49		0.5	12.5		1	0																									6.02e-05	6.677		12.6	6.53
						2.56934	4.80234	1.2	3.4		0.436	1.26	0.158	1.37		1	18.9		1	0.5																									0.000205	7.853		17.8	2.95
						1.50509	1.015	1.84	4.87		0.761	0.63	0.0899	0.943		1.5	10.3		0.5	0.5																									0.000113	6.09067		4.98	11.2
						0.287085	2.75279	1.06	8.02		0.434	1.88	1.21	0.813		1	18		1	0																									0.000104	6.11567		2.45	10.4
						1.30208	3.3509	1.4	6.16		0.456	1.3	0.12	0.393		1	13.8		1	0																									0.000133	6.27067		6.33	3.43
						2.20779	1.58917	0.672			0.111	0.692	0.601	0.566		1	21.5		1	0.5																									5.56e-05	4.00833		2.91	1.08
						0.287085	2.85643	1.84			0.162	1.28	0.248	1.42		0	5.33		1	1																									7.04e-05	3.98333		3.01	6.69
						1.75734	2.80717	1.68			0.192	0.386	0.851	0.779		0	5.45		0.5	0.5																									0.000685	14.4013		1.77	7.82
						0.490085	0.406	1.27			0.744	0.396	0.264	1.19		0	10.7		1	0.5																									0.000202	4.38		13.6	2.25
						0.287085	0.406				0.0241	1.13	0.183	0.417		0	6.1		0.5	0.5																									0.000177	5.41933		2.48	4.32
						0.574171	5.13868				0.027	0.692	0.365	0.226		0	9.49		0.5	0																									0.000145	10.9253		9.65	5.73
						0.287085	1.30208				0.173	1.32	0.135	1.03		0	11.9		1	0.5																									0.000609	15.3317		9.02	6.93
						3.05943	2.31709				0.0367	2.08	0.21	0.273		0.5	4.67		1	1																									0.000228	12.9227		1.92	10.5
						0.609	7.21794				0.319	1.42	0.128	0.116		0.5	9.65		1	0.5																									0.000163	10.2997		9.01	4.19
						0.78878	8.55485				0.724	0.263	0.466	0.922					1	0																									0.000172	4.92033		5.13	3.83
						0.406					0.191	0.928	0.248	0.122					1	0.5																									0.000205	4.89667		5.48	0.548
						0.777171	2.70507				0.824	1.29	0.408	0.107					1	0																									0.000226	8.25167		13.5	2.38
						1.64982	0.777171				0.0692	0.901	0.145	0.108					0.5	1																									8.14e-05	4.75233		2.83	11.3
						3.27404	0.406				0.621	1.82	1.18	0.0541					0.5	1																									0.000395	9.14933		3.09	3.65
						1.18317	2.77736				0.211	1.69	0.573	0.793					1	0.5																									0.000177	7.10733		3.5	9.91
						2.35576	6.23777				0.927	1.03	0.534	0.203					1	0.5																									0.000425	8.38933		5.01	0.872
						0.287085	21.5697				0.228	3.07	0.621	0.74					1.5	1																									9.92e-05	7.241		7.56	1.83
						0.287085	20.3866				0.203	0.494	0.303	0.693					0.5	1																									0.000175	5.339		9.77	13.3
						0.287085	0.609				0.343	0.178	0.813	0.111					0.5	0.5																									8.7e-05	7.464		15.6	2.76
						2.12851	6.28221				0.0729	0.126	0.295	0.671					1	1																									0.000291	5.798		6.42	20
						0.490085	1.79217				0.94	0.163	0.485	0.699					1	0																									0.000179	3.456		7.51	6.61
						1.47026	3.16839				0.179	0.183	1.28	1.45					0.5	0.5																									0.000194	5.455		4.06	2.52
						0.574171	0.287085				0.655	0.47	0.62	0.479					0.5	1																									0.000208	5.515		16.9	10.6
						0.490085	4.30615				0.3	0.0863	1.57	1.19					1	0.5																									0.000534	7.38367		2.14	1.69
						1.84143	4.10926				1.2	0.282	0.386	0.438					1	1																									0.000246	10.4357		19.5	2.68
						0.490085	3.46623				0.304	0.0968	0.47	0.64					0.5	1																									0.00051	5.925		43.2	3.5
						1.06426	6.55968				0.194	0.21	0.339	0.593					0.5	0.5																									0.000708	7.586		20.8	14.8
						0.735128	1.14353				0.259	0.0115	0.578	0.369					0.5	0																									8.27e-05	5.429		13.1	0.557
						1.38617	4.58093				0.196	0.235	0.126	0.658					0.5	0.5																									0.000144	7.62233		4.1	4.73
						0.693085	2.28226				0.227	0.0755	0.223	0.305					1	0																									4.56e-05	4.18367		8.38	10.3
						0.609	5.0546				0.11	0.378	0.208	0.476					1	0																									0.000241	8.00967		2.56	11.4
						1.12371	0.609				0.42	1.82	0.535	0.629					1	1																									0.000181	7.06767		1.76	6.23
						0.287085	2.02132				0.216	0.755	0.0203	0.875					1	1																												3.18	17.5
						0.861256	2.48526					0.87		0.185					0.5	0																												10.2	3.1
						1.06426	0.406					0.322		0.896					1	1																												5.13	5.71
						0.693085	4.7491					0.501		0.709					0.5	0.5																												2.16	0.933
						1.02221	0.819213					1.17		1.03					0.5	0																												8.82	0.407
						0.980171	1.54203					1.02		0.357					1	0																												37.6	5.5
						0.287085	0.980171					1.09		0.568					0.5	0																												16	7.1
						0.980171	0.287085					0.327		0.766					1	0.5																												8.75	1.99
						0.58578	2.56934					0.124		0.371					1	0.5																												9.05	8.3
						0.812	2.40117					0.863		0.149					1	0.5																												2.04	4.72
						0.287085	1.18317					0.366		1.08					0.5																													6.71	3.75
						1.55434	0.490085					0.125		1.11																																		5.11	4.14
												1.07		0.6																																		6.13	5.04
												0.0939		1.37																																		7.37	3.87
												0.0657		1.53																																		9.24	1.62
												0.0514		0.612																																		4.96	2.34
												0.0315		1.44																																		17.3	4.61
												1.19		0.327																																		13.9	1.5
												0.123		0.497																																		3.39	5
												0.648		1.39																																		36.2	4.99
												0.755		0.703																																		8.01	4.88
												0.0848		0.673																																		10.9	3.42
												0.691		1.93																																		4.94	6.31
												0.888		0.74																																		11.8	7.77
												1.7		0.294																																		9.16	1.44
												0.382		0.919																																		11.2	3.22
												0.868		1.34																																		0.852	2.71
												0.574		1.37																																		3.24	8.55
												0.839		0.984																																		0.607	11.3
												0.652		1.37																																		18.1	9.2
												0.443		0.665																																		9.87	3.91
												0.665		1.19																																		6.32	1.82
												0.323		0.528																																		2.53	2.14
																																																6.27	5.83
																																																6.04	4.18
																																																10.8	3.12
																																																5.3	16.8
																																																5.75	7.49
																																																17.9	6.94
																																																5.35	5.34
																																																2.96	3.47
																																																3.23	2.26
																																																4.56	7.18
																																																3.36	5.56
																																																5.49
																																																5.48
																																																2.2
																																																5.78
																																																1.64
																																																6.03
																																																24.3
																																																21.4
																																																11.9
																																																19.2
																																																11.8
																																																4.25
																																																6.4
																																																3.28
																																																9.81
																																																6.1
																																																5.88
																																																8.34
																																																6.59
																																																6.86
																																																3.63
																																																6.75
																																																4.94
																																																5.79
																																																9.31
																																																8.32
																																																10.5
																																																7
																																																5.75
																																																8.01
																																																3.67
																																																12.2
																																																1
																																																2.93
																																																6.49
																																																3.59
																																																11.1
																																																4.2
																																																4.14
																																																4.81
																																																2.9
																																																1.44
																																																11.1
																																																4.73
																																																12.6
																																																13.2
																																																3.07
																																																1.6
																																																20.2
																																																5.22
																																																1.82
																																																1.48
																																																3.98
																																																2.6
																																																4.42
																																																4.12
																																																15.2
																																																8.49
																																																2.59
																																																14.6
																																																6.72
																																																8.81
																																																5.15
																																																37.1
																																																5.65
																																																3.26
																																																9.75
																																																10.1
																																																1.55
																																																2.92

## Sheet: Figure 6
6F							6G						Dotted areas denote blot images used in this manuscript.
IL8			G-CSF				IL8			G-CSF
DMSO	Gö6983	PMA	DMSO	Gö6983	PMA		DMSO	Yoda1	Yoda1+Gö6983	DMSO	Yoda1	Yoda1+Gö6983
1535.41	1123.35	2183.9	1040.52	562.718	1317.88		9073.65	10844.2	6437.57	685.843	899.054	709.8
1559.49	986.161	2325.79	932.663	544.383	1387.71		7567.91	10505	6241.56	716.497	929.785	680.948
1583.59	1063.83	2940.84	880.094	580.157	1266.37		6778.71	9644.67	5858.8	726.163	921.366	715.314

## Sheet: Figure 7
7B			7C	Dotted areas denote blot images used in this manuscript.							7E					7F					7G				7H			7I				7J			7K
Physio	Scar															DMSO	SCH_10nM	SCH_100nM	SCH_1uM		IL-8				G-CSF			Scrambled	MAFGKO	MAFGKO + rhG-CSF		Control	MAFGKO		Scrambled	MAFGKD
22.0827	66.7393															1085.7	743.495	577.97	565.889		Scr_DMSO	MAFGKD	Scr_Yoda1	MAFGKD+Yoda1	Scramble	MAFGKD		0.192746	0.392348	0.165965		2.98311	2.7292		0.577587	0.490003
39.415	71.6841															1032.92	516.077	252.329	613.071		9.14595	7.54902	13.5488	9.19344	4.4921	3.22105		0.247735	0.113377	0.213389		2.62021	2.56708		0.421672	0.625942
54.8692	70.5475															878.659	765.241	547.494	756.658		9.48297	8.38166	14.4834	10.1859	5.31316	3.18158		0.263021	0.097699	0.138669		2.91295	2.23758		0.806852	0.41626
																1647.8	556.897	628.793	863.601		8.65556	7.67471		9.30005	5.38421	2.78684		0.192487	0.168435	0.19066		2.66049	2.71785		0.423273	0.484658
																901.458	725.981	464.427	634.095									0.226917	0.081042	0.126526		3.12202	2.65491		0.383833	0.380411
																940.539	570.38	570.879	383.583									0.181722	0.313016	0.242788		2.79747	2.5883		0.59908	0.448463
																1133.6	492.711	444.623	529.069									0.454435	0.15614	0.098845		2.61485	2.56242		0.58223	0.460504
																666.881	719.096	512.408	580.742									0.282276	0.139072	0.247601		2.76223	2.12224		0.441555	0.52393
																1315.4	778.897	472.695	533.323									0.247369	0.296936	0.257475		2.49196	2.51617		0.634992	0.367778
																753.839	625.948	625.606	455.388									0.476322	0.145033	0.280978		2.30811	2.01137		0.428047	0.438082
																825.293	886.194	571.713	538.946									0.305005	0.353253	0.096547					0.687357	0.48735
																876.041	771.388	562.189	762.919									0.272793	0.201011	0.28592					0.644017	0.485203
																805.772	643.614	624.765	487.647									0.318317	0.209265	0.310154					0.547936	0.357021
																1164.92	935.828	286.118	550.287									0.293065	0.121818	0.124605					0.474151	0.271515
																834.525	820.028	591.352	556.568									0.296942	0.129397	0.154009					0.398282	0.61726
																894.919	534.808	542.265	724.469									0.178687	0.233512	0.144137					0.579619	0.365463
																1065.94	649.395	468.979	529.126									0.176941	0.094736	0.129678					0.466089
																1059.07	803.058	463.794	562.229									0.35147	0.409622	0.136077					0.737922
																996.439	609.733	984.082	592.626									0.187688	0.107239	0.354537					0.667182
																1104.92	922.247	461.266	443.286									0.224918	0.122619	0.098468					0.548194
																861.409	771.969	555.49	609.681									0.216406	0.247115	0.337301					0.494891
																994.732	613.07	425.029	389.641									0.179783	0.141721	0.096246
																849.541	798.433	386.032	504.984									0.315241	0.262053	0.358069
																1024.11	670.409	674.219	487.259									0.178427	0.158812	0.143858
																1041.23	893.589	484.324	398.585									0.445959	0.089057	0.185419
																1300.96	890.67	453.552	539.834									0.23696	0.175634	0.160729
																938.35	680.735	718.764	735.003									0.177973	0.157517	0.26052
																936.447	841.365	604.192	577.901									0.248813	0.388771	0.268994
																745.364	780.55	469.59	675.966									0.319094	0.226161	0.214611
																1371.08	920.515	456.005	892.204									0.549487	0.145267	0.278545
																1088.39	796.249	639.785	509.043									0.262682	0.251478	0.161507
																1175.89	873.412	323.034	468.249									0.260507	0.201511	0.188767
																1068.1	629.666	514.279	649.528									0.398472	0.102314	0.174321
																1075.65	879.463	353.695	605.867									0.707805	0.230143	0.20585
																1125.36	643.277	527.315	579.867									0.320277	0.12759	0.266941
																1355.39	771.061	535.533	372.625									0.249869	0.232548	0.289654
																570.557	814.294	474.774	424.899									0.196473	0.089223	0.193455
																979.444	597.021	411.406	739.81									0.230347	0.082925	0.288283
																881.32	735.135	423.7	541.175									0.231574	0.133316	0.243412
																910.73	566.078	489.817	414.901									0.230417	0.110238	0.293125
																991.137	603.561	609.451	517.088									0.260896	0.100553	0.371365
																1228.35	645.898	444.336	779.732									0.40723	0.127358	0.594142
																793.518	924.504	677.631	449.347									0.267951	0.148942	0.079562
																966.81	813.558	429.773	404.274									0.301043	0.19915	0.176995
																820	608.856	506.413	415.023										0.177114	0.131461
																839.814	792.447	647.377	684.873										0.202577	0.209268
																1003.55	1017.33	651.353	531.657										0.103336	0.26263
																1498.1	687.904	470.07	435.797										0.167153	0.093882
																1016.66	596.164	344.958	642.499										0.305808	0.322972
																842.838	803.37	415.633	555.2										0.483139	0.310363
																913.256	471.185	488.287	527.643										0.117067	0.769788
																1079.27	1124.05	615.553	594.544										0.359714	0.104608
																1227.54	811.793	584.523	405.8										0.298333	0.201795
																938.083	757.502	496.272	388.581										0.144935	0.2882
																980.638	739.515	469.548	498.151										0.279281	0.304437
																725.711	736.223	678.522	587.796										0.128916	0.297427
																1177.54	705.94	543.754	412.827										0.143313	0.312602
																871.272	670.428	344.666	722.084										0.147045	0.280054
																1285.3	556.697	788.842	424.97										0.122344	0.14864
																1188.92	642.129	561.774	346.469										0.086074	0.077143
																1195.46	566.654	416.932	358.296										0.158855	0.07821
																1100.95	733.063	1346.95	409.839										0.162155	0.243196
																1076.73	632.439	343.452	470.323										0.190009	0.17607
																869.593	755.796	502.025	338.718										0.087991	0.107499
																876.724	814.024	560.325	366.274											0.282401
																919.354	829.54	398.068	643.113											0.118893
																1242.59	645.645	371.85	687.192											0.216914
																783.837	532.182	722.203	398.282											0.111927
																1099.18	790.061	1344.15	519.497											0.335201
																1036.97	505.35	513.478	374.467											0.409282
																1283.34	616.267	593.535	599.743											0.19058
																1059.48	864.093	710.201	586.947											0.138634
																1170.39	555.866	336.394	520.251											0.331708
																1324.01	835.214	593.209	500.294											0.213415
																1118.18	631.073	512.092	364.825											0.160588
																1062.79	817.957	405.97	692.923											0.082364
																1026.55	689.308	390.21	504.517											0.232614
																1078.18	764.17	408.501	566.542
																827.754	725.942	464.008	353.433
																955.572	652.377	410.334	726.548
																1165.38	652.047	285.411	574.309
																1018.24	848.884	466.207	329.906
																1081.85	707.423	541.671	569.478
																1116.21	710.349	429.14	657.649
																1064.85	853.303	310.163	351.744
																1126.24	729.855	526.731	485.607
																712.641	597.744	493.364	378.749
																1181.38	576.59	547.774	345.79										0.185627	0.223032
																1267	609.596	592.042	331.064
																1029.99	728.523	531.465	711.909
																914.287	947.057	353.847	720.521
																1027.29	569.885	599.6	494.446
																1308.78	807.275	585.498	521.005
																1138.54	791.564	466.66	679.207
																1311.11	834.228	440.485	323.401
																1110.91	816.738	450.611	823.002
																892.209	803.144	563.197	455.83
																1164.32	516.29	512.489	577.759
																1231.34	681.949	564.008	426.704
																1092.06	809.144	421.425	745.84
																1156.91	1038.21	548.65	635.817
																1054.43	521.104	546.669	704.957
																1502.47	538.065	471.912	449.055
																972.634	873.392	441.174	648.607
																1298.02	1009.19	610.074	784.867
																1054.96	770.108	430.242	595.427
																1337.62	872.439	641.247	631.757
																892.389	673.252	415.318	896.539
																1045.37	631.254	580.498	483.784
																1111.85	924.206	704.229	496.524
																1452.97	820.593	485.422	369.737
																1140.16	653.908	668.125	558.254
																869.969	897.233	496.985	424.867
																880.65	706.509	471.739	604.605
																1154.53	821.731	706.35	675.208
																937.9	700.836	444.46	697.952
																838.831	950.187	630.239	386.08
																1071.44	702.662	529.014	625.234
																852.21	702.99	777.676	448.041
																968.555	632.529	648.291	444.861
																933.586	702.165	615.423	401.023
																1352.95	711.961	500.088	427.493
																3137.98	578.203	596.873	322.998
																915.059	689.118	629.792	462.176
																1240.51	992.059	530.302	685.092
																794.482	715.516	497.904	418.315
																978.799	719.649	753.782	594.372
																990.154	574.063	602.708	569.792
																1027.7	541.754	545.616	470.95
																1120.04	520.316	441.133	415.55
																1151.01	679.243	517.045	436.884
																1000.7	658.607	383.134	484.569
																752.842	389.637	401.879	398.319
																955.24	819.96	470.113	520.816
																1285.97	685.828	704.581	612.382
																1034.34	794.521	462.151	586.58
																973.292	670.886	648.302	529.806
																1194.73	815.401	608.762	631.905
																1193.61	832.891	430.478	516.478
																1006.4	756.485	619.681	563.199
																962.861	796.199	528.513	400.781
																1372.51	654.019	683.925	456.614
																1311.46	829.263	527.345	664.762
																1334.54	764.947	371.319	568.308
																989.188	693.173	425.471	630.573
																1027.59	488.039	569.092	508.913
																1457.9	502.25	511.194	618.088
																1271.97	897.985	536.319	429.668
																1553.14	620.655	635.527	486.33
																1172.34	865.454	441.888	558.65
																1553.91	692.366	531	509.343
																1338.83	730.747	480.678	602.536
																1168.86	655.352	519.406	587.997
																1031.43	715.465	467.498	588.203
																1103.58	770.791	434.073	601.553
																911.91	887.158	415.896	621.618
																1194.96	626.23	619.367	593.829
																762.205	636.008	473.247	751.596
																1135.92	1093.85	765.373	514.696
																1435.1	868.557	565.228	504.963
																1189.45	705.132	500.885	547.869
																1083.19	449.115	381.848	596.206
																1305.46	1510.05	598.197	568.773
																570.1	845.978	460.8	556.574
																1160.26	688.98	508.445	693.97
																940.092	688.819	570.961	393.412
																573.1	818.459	420.186	540.241
																1065.86	570.456	455.556	375.783
																595.632	663.34	477.072	657.692
																1400.12	703.657	370.816	699.509
																623.705	1135.09	514.65	672.539
																971.681	577.728	805.519	525.95
																905.227	1108.01	464.115	626.887
																1008.93	492.936	566.609	527.692
																1180.3	805.887	419.295	697.53
																1345.33	1148.74	507.793	571.331
																1262.4	786.561	421.726	380.639
																909.57	1043.8	509.774	505.377
																807.471	776.729	610.093	519.973
																851.959	403.099	473.088	618.216
																873.606	907.954	440.236	670.246
																1014.51	619.865	682.826	517.673
																1599.92	876.709	493.891	422.827
																794.976	763.397	517.091	426.548
																872.576	858.782	746.297	474.744
																1332.75	905.482	594.294	2028.32
																737.808	613.543	524.342	629.489
																842.169	936.112	724.239	424.591
																1212.94	750.059	491.26	640.28
																1070.02	1090.26	616.894	168.442
																1229.33	988.475	847.589	660.826
																641.522	867.839	622.341	603.429
																608.25	792.627	433.886	588.597
																526.45	770.393	660.244	500.836
																1379.8	634.904	371.927	489.38
																784.409	824.543	671.756	457.631
																866.708	575.279	410.369	512.889
																1405.93	823.795	684.623	633.369
																1596.59	624.722	670.189	443.075
																833.127	685.494	837.534	456.428
																906.971	542.234	1077.54	975.811
																1007.58	663.274	624.719	456.858
																879.754	598.932	628.04	743.118
																725.301	631.642	570.522	346.765
																1363.23	790.472	509.324	497.132
																1161.91	572.279	561.753	528.272
																908.829	866.829	535.902	792.315
																1959.69	791.022	515.716	595.227
																1105.27	685.048	478.872	622.901
																804.732	786.383	656.745	574.862
																823.29	603.864	508.954	511.166
																1151.27	516.074	661.568	649.664
																1248.58	779.019	530.916	568.139
																1094.17	866.222	694.797	701.752
																1164.82	587.111	554.932	539.105
																701.738	611.257	556.099	506.579
																859.927	748.553	544.645	853.96
																1073.78	786.461	678.276	528.684
																1344.93	753.583	659.457	472.467
																1159.89	1216.17	657.333	841.71
																768.818	871.546	746.684	815.71
																1152.11	1044.73	499.334	508.348
																1122.3	771.595	630.379	514.821
																837.946	772.558	631.649	588.116
																990.226	491.023	571.413	505.729
																1875.59	862.928	556.831	685.157
																1359.82	802.129	472.083	466.275
																1549.85	631.817	676.83	795.845
																893.714	684.66	413.462	450.791
																994.397	689.056	513.692	584.187
																1203.52	842.638	525.441	575.333
																980.503	668.81	501.32	547.514
																1121.19	853.447	685.191	603.713
																1050.01	696.355	609.753	530.724
																1568.22	840.944	709.986	704.919
																1010.58	646.04	728.388	536.049
																935.158	605.026	506.528	554.747
																957.754	851.615	640.077	401.072
																2093.83	878.656	684.298	455.911
																1076.27	719.129	567.822	682.678
																801.699	741.625	555.502	749.886
																638.235	746.644	838.174	612.503
																1151.14	743.222	801.579	581.131
																1094.89	798.926	785.943	530.828
																1158.86	758.122	631.703	943.193
																771.831	556.606	502.52	431.666
																1038.87	867.064	443.764	539.576
																918.412	770.513	688.968	561.442
																719.966	649.783	822.103	428.148
																1236.9	585.893	615.844	292.414
																760.947	534.397	725.386	536.949
																841.124	705.872	880.467	739.228
																1255.49	648.485	642.171	337.19
																912.034	775.625	681.504	398.201
																1208.62	691.164	797.835	395.457
																1107.26	529.448	727.217	726.471
																1209.09	627.243	769.243	618.18
																1759.18	754.112	579.831	553.311
																892.268	720.358	687.433	398.271
																1155.56	725.34	626.161	519.368
																1281.95	652.968	559.921	690.657
																2260.74	561.979	600.747	832.956
																578.91	1022.97	635.405	450.174
																1199.94	643.008	1055.72	499.148
																2223.42	460.671	1439.2	569.168
																1146.33	706.564	571.769	807.6
																1522.83	551.699	624.373	634.095
																998.74	546.454	666.576	805.475
																1455.12	931.582	606.499	673.578
																860.433	586.601	750.517	363.912
																1473.72	685.5	1060.84	386.845
																1271.82	865.328	821.022	824.899
																1120.59	596.079	838.027	536.451
																1226.04	638.022	733.919	526.216
																1078.98	1136.49	471.301	721.624
																1006.42	741.395	783.496	581.903
																1098.55	1215.82	691.766	600.899
																990.94	606.825	516.318	695.085
																1246.97	620.07	601.599	422.274
																1224.44	757.105	803.527	655.898
																898.539	691.776	590.356	488.492
																1364.54	571.537	497.398	488.116
																1278.56	629.223	653.006	375.104
																1098.43	807.506	664.002	586.01
																867.982	812.798	765.151	655.836
																945.477	878.533	664.925	871.991
																1029.67	707.532	699.746	720.609
																1668.79	562.577	418.356	545.117
																950.145	710.334	791.801	621.966
																1084.97	788.293	660.279	554.916
																1301.67	775.964	554.73	579.662
																1059.79	743.264	655.776	642.224
																922.968	855.923	617.362	517.449
																1004.38	698.631	586.066	755.794
																1195.52	615.249	651.008	479.287
																1305.94	765.307	703.349	586.531
																775.808	711.825	641.576	686.856
																1056.82	898.209	880.474	502.303
																982.708	855.931	604.641	608.467
																1270.62	798.851	783.804	483.967
																867.662	867.951	679.08	683.656
																1127.59	803.546	510.107	620.967
																1104.02	918.053	534.762	502.768
																1032.51	1004.04	1195.77	438.499
																839.656	1135.28	565.347	586.711
																1363.44	859.879	492.793	474.493
																1203.94	1003.81	606.072	482.534
																982.546	675.693	602.517	677.412
																1041.5	878.922	620.374	857.268
																1249.36	642.395	467.152	549.907
																960.192	804.091	407.323	589.344
																1382.05	946.356	326.454	925.607
																1089.12	771.214	552.407	515.479
																1367.83	607.739	315.694	713.795
																1353.54	695.83	814.16	653.677
																956.583	774.688	459.555	656.295
																998.531	786.315	808.062	642.794
																1066.49	776.706	581.895	491.056
																767.483	783.171	753.474	912.843
																1366.53	788.535	569.361	528.66
																1195.52	634.208	607.917	658.34
																1080.14	849.353	681.424	630.793
																983.412	777.423	614.229	519.295
																1214.05		528.494	723.635
																1150.47		468.116	748.954
																987.008		510.843	625.741
																1292.58		633.426	536.114
																1202.04		532.519	474.96
																1077.43		513.101	672.337
																971.914		642.675	486.819
																1776.24		517.248	564.984
																923.147		719.537
																1175.56		617.614
																1037.48		631.927
																1097.23		640.11
																1021.11		578.124
																1031.2		674.116
																723.446		686.639
																1437.7		547.636
																1225.9		553.996
																1135.43		841.316
																1244.65		522.04
																912.748		763.505
																915.81		405.86
																1228.46		579.379
																1261.27		598.561
																907.879		817.468
																1003.75		609.992
																822.813		636.255
																1201.08		602.557
																938.749		878.339
																1119.56		580.467
																951.485		387.79
																1066.13		567.907
																1260.73		748.121
																935.805		674.2
																1200.21		560.297
																880.739		641.626
																1225.78		560.612
																894.466		503.889
																1136.56		499.502
																1143.24		642.629
																1178.59		629.378
																1294.91		442.913
																1262.89		535.297
																1045.41		579.379
																944.652		445.415
																1370.75		637.247
																999.361		498.817
																953.325		467.878
																1120.89		475.857
																1058.47		587.34
																859.556		592.554
																931.871		515.53
																1086.85		432.349
																1157.81		449.23
																1064.01		570.203
																1429.53		524.917
																786.267		665.298
																1294.77		428.413
																1250.96		549.376
																271.14		502.979
																1257.96		438.393
																852.757		632.301
																502.684
																834.24
																1662.55
																1237.32
																927.307
																1308.39
																1013.88
																769.33
																1335.26
																1001.2
																1228.16
																919.262
																1225.86
																1120.03
																1019.33
																1441.72
																894.297
																1203.88
																1052.98
																744.996
																444.137
																1346.62
																868.778
																1004.96
																1479.81
																1088.21
																1343.24
																1310.3
																750.126
																979.301
																1600.2
																1596.72
																1312.79
																957.121
																811.46
																1256.05
																1083.51
																937.997
																1270.99
																1135.95
																1365.94
																1008.64
																921.671
																1991.83
																1010.35
																728.13
																1006.37
																1312.47
																1260.04
																1328.51
																1488.49
																1211.8
																1053.76
																1375.96
																860.374
																1399.76
																1705.96
																1257.33
																935.817
																812.009
																1300.86
																1305.93
																1320.95
																1221.64
																1245.91
																1092.08
																1187.94
																1380.75
																911.643
																1052.63
																1039.02
																1125.01
																1826.54
																1089.82
																1245.49
																928.808
																1431.66
																894.617
																1312.37
																935.522
																1129.1
																1975.63
																1060.12
																632.613
																1170.57
																1038.69
																1133.24
																1198.9
																1081.74
																1135.56
																581.32
																1008
																1007.87
																720.129
																819.589
																804.936
																996.482
																1016.88
																976.583
																926.985
																1137.04
																1038.48
																984.867
																1041.49
																1060.1
																1423.47
																1098.72
																1157.69
																941.004
																957.534
																1204.52
																1164.23
																991.981
																1545.19
																980.406
																900.918
																1243.55
																659.668
																2093.32
																1170.55
																1163.39
																1238.52
																892.57
																1400.71
																689.807
																727.75
																600.84
																927.295
																974.896
																1551.15
																892.666
																986.835
																830.814
																965.685
																994.912
																959.509
																781.777
																1072.76
																1200.58
																877.725
																1910.5
																954.075
																1103.52
																716.944
																1170.12
																1096.72
																1231.34
																977.103
																587.205
																768.486
																918.078
																1252.19
																936.601
																1004.12
																1315.35
																1202.66
																964.264
																825.63
																1050.2
																1070.77
																579.408
																849.776
																1404.13
																890.386
																1434.36
																792.296
																1487.72
																1262.98
																1165.62
																1195.94
																1388.16
																1021.04
																1308.58
																1211.11
																925.199
																1377.19
																829.321
																834.962
																942.497
																990.824
																1017.4
																1307.67
																1118.49
																1053.69
																1538.01
																1083.09
																1090.44
																839.52
																975.253
																1010.43
																927.485
																917.243
																705.671
																1111.81
																1097.67
																1107.16
																883.522
																935.376
																1225.41
																944.4
																940.318
																1196.2
																1124.08
																1066.1
																640.706
																842.045
																1127.42
																920.027
																1392.96
																1300.56
																591.635
																1052.6
																662.099
																842.747
																990.505

## Sheet: Supplementary Figure 4
4C			4E			4F
CXCL8KD	Scrambled		CXCL8KD	Scrambled		Scrambled	CXCL8KD	CXCL8KD + rh IL-8	CSF3KD	CSF3KD + rh G-CSF
251.502	463.837		1839.68	3122.49		26.2909	18.3848	10.5011	45.1504	5.24047
218.381	603.451		638.659	1650.8		46.8	24.4248	105.552	53.6004	28.6664
450.839	178.294		550.028	930.732		77.7205	28.6074	26.4591	3.25	56.6097
96.771	567.559		1237.72	1893.39		29.3725	3.9538	41.8279	87.1024	9.30658
249.534	266.254		595.637	1259.66		13.1615	49.6474	27.9122	64.6121	74.5916
138.113	123.586		1700	540.587		29.9071	9.19239	69.0837	15.0064	11.0691
191.401	80.636		704.902	649.039		6.90959	20.4104	88.8505	15.2992	70.3022
602.256	364.541		779.677	1416.82		33.5805	26.7212	24.468	90.3781	12.2642
77.773	62.749		2526.99	353.609		23.0361	3.50036	118.585	25.7551	5.9927
53.015	62.726		216.642	183.972		14.7078	46.3738	18.6132	7.26722	151.928
529.748	211.892		92.03	915.125		71.7389	105.103	48.6502	51.7108	78.7788
509.373	214.45		866.341	1033.15		5.36004	0.65	91	54.5574	65.6532
247.057	618.154		1647.41	2938.52		38.7664	48.2403	44.0564	22.4415	26.6738
798.523	238.715		1385.36	570.373		4.59619	14.2556	42.3249	25.3583	5.886
315.152	227.892		2492.55	1350.9		50.9535	10.6608	5.9927	10.2774	18.2116
143.205	44.644		1379.66	164.478		43.9556	50.8581	5.07666	1.95	58.8061
109.079	116.546		397.815	357.442		27.2147	38.2397	7.26722	44.4906	11.8614
431.187	201.198		581.681	936.372		24.7513	10.1741	28.3775	24.7513	2.05548
111.546	79.107		310.901	403.143		119.748	44.2048	28.8647	55.7069	16.5718
126.276	132.169		1078.04	712.67		25.483	4.16203	19.5	5.85	33.7249
515.918	84.546		3211.48	214.486		4.73207	8.47496	175.911	24.7086	26.2023
638.139	215.939		310.631	1067.84		33.0926	18.3963	22.0713	57.0706	40.9552
60.864	555.267		491.631	2838.76		36.5968	11.718	50.8498	6.5	4.68722
124.471	151.233		3071.69	780.237		15.7348	12.6207	156.878	18.3503	8.72067
451.038	81.68		615.641	296.693		49.2115	31.7504	104.383	27.3077	79.7171
315.437	50.942		2178.2	238.745		63.9681	11.7	71.8213	5.81378	35.5069
173.043	93.647		775.591	537.266		46.9532	101.352	15.4093	76.2747	15.2992
399.354	63.263		176.163	226.903		50.3572	6.62873	7.82704	49.3743	40.1319
136.973	555.641		257.058	1522.7		96.3448	3.31436	85.4571	3.9538	15.9349
41.145	38.616		1663.57	94.139		49.9528	3.67696	94.5901	14.95	8.27315
81.353	186.43		362.964	1086.03		24.4334	6.69216	1.45344	13.3369	41.8632
428.804	55.139		1140.85	271.28		3.25	55.934	40.457	21.2223	61.9686
90.452	60.35		520.624	249.655		159.885	16.8625	109.179	68.6727	4.59619
185.014	134.745		588.379	954.411		75.2317	20.2441	44.243	28.6295	3.25
87.077	101.295		204.21	318.446		33.7812	116.64	40.457	13.8954	44.4668
87.328	84.584		854.152	299.497		13.1615	23.2551	6.62873	11.2207	65.447
141.112	61.73		136.503	280.307		30.743	3.25	53.2921	20.317	1.3
74.438	151.256		392.033	706.592		23.6604	80.4006	13.2575	11.9854	2.34361
183.291	582.019		347.152	1626.18		41.3146	10.1533	46.5465	22.6383	41.0788
56.966	479.366		674.905	2398.43		57.8208	9.30658	67.0635	10.5812	37.3679
129.937	377.489		350.887	1571.97		16.5718	4.11096	36.4232	36.1204	11.05
167.09	74.8		431.627	263.103		66.1916	85.7064	57.3512	5.07666	12.5536
181.896	82.99		501.89	251.988		1.83848	9.92182	201.157	12.4182	13.65
88.848	144.157		474.259	455.354		9.30658	16.9125	9.23824	14.2556	37.6888
105.112	87.757		662.476	413.488		23.3005	18.4993	41.8885	35.9562	14.8508
109.217	264.206		911.299	853.5		74.5094	16.5463	26.2023	45.0005	21.6363
59.492	87.375		1646.06	485.996		83.1416	65.7272	3.50036	5.24047	2.90689
121.511	103.433		525.397	519.067		8.22192	7.41114	70.2391	77.3527	16.7114
255.228	175.242		435.233	1302.63		85.4101	32.0879	15.8152	9.66294	5.24047
480.049	267.662		2087.57	1764.44		28.5778	89.6387	34.548	44.6612	33.9123
174.276	196.785		1279.39	867.101		71.0049	31.6971	24.0588	48.7976	7.17948
122.043	185.915		302.831	800.914		25.2832	62.983	34.5541	7.26722	103.89
519.096	180.342		570.33	707.912		2.05548	18.3848	53.0617	3.9538	16.1457
480.659	116.037		132.185	965.013		12.3671	45.3558	28.2208	4.16203	96.2351
69.719	445.809		330.262	2997.21		1.83848	43.2726	50.1175	165.923	21.2918
167.263	356.536		924.486	1743		29.6446	69.9166	28.2208	74.481	0.919239
40.801	283.92		1556.13	105.485		15.2161	120.944	66.0862	25.006	92.1672
80.182	46.725		903.128	2921.67		14.9641	26.1297	81.3773	7.90759	13.3369
183.022	603.506		425.045	649.024		90.0901	6.69216	10.7201	6.5	49.7452
135.447	747.143		3669.14	621.015		22.5354	48.6285	5.07666	5.85	30.3
286.251	151.426		450.429	264.92		38.4875	14.2556	10.1741	8.04006	9.94309
183.556	103.291		1778.38	1034.98		6.16644	14.9641	18.8948	40.2003	29.9424
91.966	93.338		349.026	462.852		35.3937	9.23824	48.3147	40.7224	7.90759
528.006	254.867		428.75	592.351		40.4308	80.4452	3.25	3.25	15.1744
167.89	121.53		605.204	1824.52		19.8968	29.9071	10.2774	11.718	49.1342
423.01	185.101		399.32	409.904		11.5729	5.59151	18.6245	26.0081	50.9038
96.469	306.363		163.461	128.314		27.8212	16.0801	31.3081	8.14448	2.68002
130.153	108.853		1749.19	143.884		115.93	48.559	9.05345	5.5536	68.4509
162.447	55.675		637.241	1537.01		7.17948	25.0819	60.5059	29.1052	13.7886
115.55	59.258		376.259	2041.78		56.1263	32.9134	22.9718	98.5645	27.9122
65.011	498.331		254.97	992.443		51.2141	27.768	20.6471	15.7214	6.62873
348.942	204.33		195.227	204.412		84.8144	5.07666		73.6568	6.16644
120.476	269.02		3046.89	457.525		37.8622	10.7201		1.3	11.6276
173.408	97.44		231.249	403.731		44.2621	62.8386		29.0689	29.43
112.68	92.228		360.446	702.374		36.1262	4.95025		108.503	97.5542
41.555	127.75		249.46	287.818		95.9912	53.1094		5.9927	7.41114
736.508	114.568		1130.08	755.737		69.4771	1.83848		13.8192	70.9007
32.245	83.211		593.081	430.532		75.5372	83.4282		52.5255	68.2995
62.29	116.532		1351.82	338.801		65.7272	12.4182		10.1741	84.0413
80.127	62.621		279.336	1144.64		14.8223	3.67696		20.1605	40.7172
253.305	89.342		568.108	830.527		47.9416	63.753		71.2158	40.457
115.476	216.333		242.243	2475.54		32.6621	3.50036		0.65	26.6817
312.753	175.898		766.3	197.116		31.2068	72.9681		82.4373	13.081
367.596	489.186		722.522	322.148		99.248	14.95		108.381	5.9927
75.748	69.151		2313.85	2310.95		53.9539	16.5718		3.67696	2.68002
71.247	49.577		210.279	825.475		36.6083	4.73207		30.3488	43.2921
78.586	501.301		518.593	762.479			49.2115		3.67696	18.2116
200.346	159.717		267.014	2436.36					48.5111	3.67696
169.125	345.829		667.65	984.392					3.9	1.3
317.311	563.783		825.322	2337.07					5.2	46.04
407.988	195.427		1636.96	1262.06					1.95	45.9987
66.925	660.255		683.968	1202.34					21.5286	47.4144
183.846	351.881		1927.24	425.578						3.31436
54.085	253.335		750.655	1880.32						58.5181
209.803	74.242		1130.09	357.296						53.9539
163.829	418.139		3036.76	2915.86						23.4361
313.504	182.091		2180.05	258.085						40.2895
357.566	600.007		1558.21	404.399						6.90959
147.994	58.227		713.612	1531.06						108.878
312.8	111.403		2109.76	403.462						93.3921
320.917	358.843		564.819	356.718						33.8
199.122	80.355		1079.74	2274.42						5.9927
695.803	65.505			727.613
306.211	639.403			1263.15
179.872	112.188			428.969
189.506	260.51			1777.02
354.469	74.411			1363.64
109.071	397.128			646.573
157.05	453.271			2927.84
164.57	121.953			611.858
271.524	611.565			826.335
167.711	182.35			522.585
539.722	265.186			308.873
146.933	125.649			205.521
327.023	132.421			178.314
321.419	87.178			1141.83
82.136	61.949			856.965
702.656	373.807			257.005
416.186	190.319			1644.47
276.915	82.872			640.755
184.133	311.712
	442.141
	111.872

## Sheet: Supplementary Figure 5
5C			5G				5J
Scrambled	PIEZO1KD		Scrambled	PIEZO1KD				DMSO			MβCD
773.422	467.099		1189.42	970.005			IL-8	1195.86	1113.96	1061.36	2332.19	2325.56	2425.27
725.113	587.861		2793.96	991.898			G-CSF	685.843	716.497	726.163	929.785	990.357	1018.51
885.529	601.366		2251.66	1130.59
704.899	626.607		2738.14	872.464
804.41	765.434		2451.91	991.567
880.924	524.553		1999.18	1224.19
			1689.02	978.671
			2710.93	937.642
			1443.29	1025.22
			1728.38	1063.66
			2514.4	1195.68
			2627.09	1070.04
			1419.23	967.646
			1660.51	1020.68
			1203.92	1436.1
			1010.65	1668.96
			1882.55	790.681
			1467.75	962.065
			2362.99	950.751
			3749.52	1057.27
			2291.24	899.141
			1595.78	1217.69
			1718.58	1077.57
			3163.41	933.235
			1593.45	1110.42
			1426.2	1037.47
			1363.62	987.339
			2057.26	1097.87
			2369.34	930.769
			1111.65	896.147
			1057.86	899.502
			1264.4	793.167
			1071.57	775.605
			850.811	1193.4
			1269.19	1016.29
			1507.43	867.553
			1447.73	897.199
			1103.51	880.947
			1282.79	1054.09
			1000.1	1884.01
			1547.24	1202.29
			1651.65	1750.75
			1147.63	956.751
			1294.89	984.728
			1902.04	752.742
			1186.42	947.243
			1000.2	546.461
			787.551	1001.32
			976.664	1050.43
			1025.54	938.635
			1239.3	893.333
			1255.63	1047.63
			1200.35	929.205
			1094.27	1067.89
			992.655	987.798
			998.805	990.458
			1024.78	1013.08
			1171.06	1536.26
			959.427	1140.68
			1643	1098.37
			936.671
			914.01
			1082.3
			1124.95
			1268.18
			1099.72
			1153.7

## Sheet: Supplementary Figure 7
7D			7G			7I			7K
Ctrl	LATS-IN-1		Intracellular Ca2+ events (1/min)	Strain Energy (pJ)		Strain Energy (pJ)	2-NBDG intensity		Scrambled	RelAKD
296.494	284.473		1	3.7		4.5	2.49551		1176.63	491.255
254.625	585.666		0	0.338		2.7	4.32649		1432.06	362.768
322.526	499.361		0	0.5		1.2	1.59653		1758.7	444.376
297.586	388.8		1	0.445		3.8	1.61193		466.682	258.115
271.188	369.627		0.5	0.442		2.7	0.76936		1498.03	670.564
288.822	514.381		0	0.0298		13.8	2.25273		1215.64	611.201
361.357	340.159		0.5	1.85		5	1.68784		558.447	444.948
388.298	366.259		0.5	2.01		10.2	4.14602		748.421	292.774
284.129	689.86		0.5	0.48		0.7	0.669173		1423.11	146.156
321.191	359.783		0.5	0.359		0.6	0.56713		1310.56	653.179
339.983	722.841		1	0.898		2	1.21839		1360.24	201.156
333.464	376.656		0.5	0.201		0.5	0.521546		2550.34	429.133
310.245	619.694		1	2.53		12.3	1.42238		705.357	419.937
311.093	370.294		0.5	0.516		1.3	1.47504		1109.69	410.133
263.077	728.005		1	1.08		5.4	2.04563		320.554	630.119
256.463	527.291		1.5	0.362		4.5	2.40813		1236.92	466.935
225.311	406.426		1	0.804		2.7	1.58037		1677.17	614.819
317.257	373.243		1	0.616		2.8	1.32739		587.767	782.294
290.863	389.705		1	1.63		0.8	0.547223		508.218	1313.18
414.662	431.697		0	0.136		1.9	1.09778		945.344	293.068
289.149	433.145		0	0.132		17.9	3.76476		2115.66	353.143
295.902	495.662		0	0.314		6	1.3124		1654.76	229.191
359.396	706.924		0	0.11		5.1	1.56906		1481.04	808.245
291.843	310.339		0	0.261		9.7	7.24907		2219.05	325.974
270.099	330.753		0	0.472		13.5	3.39657		1426.69	287.692
325.051	365.663		0.5	0.0772		5.9	3.32437		2695.35	661.164
343.344	351.564		0.5	0.396		3.1	1.95845		1191.14	961.718
316.158	444.105					5.7	1.63491		943.311	471.668
368.084	318.275					4.1	0.981652		622.869	526.456
368.313	397.95					7.1	2.58606		939.727	300.236
326.936	348.564					2.2	1.2728		633.922	390.781
311.235	534.068					11.4	2.64094		692.55	427.143
334.319	337.143					4.9	1.94766		197.035	290.162
374.125	523.668					12.6	2.48535		758.245	942.725
330.016	340.603					3.4	2.46796		641.473	430.17
317.432	381.285					3.6	1.08509		689.39	166.859
322.167	546.453					4.9	4.23789		1614.87	284.014
328.524	377.906					12.9	2.57218		831.645	474.766
340.291	384.957					3.8	0.728142		677.673	332.546
344.636	345.682					5.8	1.61652		466.46	235.376
296.524	373.695					3.9	1.03159		942.099	818.221
294.459	371.484					18.1	2.5018		2520.55	555.912
296.498	360.243					7.7	3.2774		660.512	536.963
349.159	426.37					15.3	1.77717		1400.81	710.227
333.923	588.164					16.8	1.79952		1402.28	257.52
313.392	456.605					1.3	0.879256		1103.54	330.225
298.665	505.257					8.9	4.729		2073.24	268.35
315.168	395.453					1.5	1.33967		1199.12	482.893
	630.947					7.2	2.40255		1197.57	564.117
	398.252					5.6	2.18433		1837.61	467.163
	351.833								472.027	364.776
	370.416								677.17	820.281
	476.027								1404.06	422.292
	336.491								691.698	1035.51
									830.955	931.453
									904.76	992.759
									790.293	483.382
									1987.57	489.114
									911.085	447.99
									1179.64	504.93
									1297	431.45
									621.834	527.298
									1282.59	425.234
									824.711	464.57
									538.458	422.985
									3875.52	335.899
									2474.55	204.792
									964.031	272.902
									668.889
									1587.74
									2066.63
									481.412
									598.655
									887.972
									807.772

[truncated: 1 more sheets: Supplementary Figure 9]
